# Supplementary material for: In Vivo Evaluation of the Efficacy of a Nisin–Biogel as a New Approach for Canine Periodontal Disease Control
Source: Pharmaceutics. 2022 Dec 4;14(12):2716. doi: 10.3390/pharmaceutics14122716 (PMC9787893; doi:10.3390/pharmaceutics14122716)
Supplement: Supplementary file 1 [file pharmaceutics-14-02716-s001.zip]

Archive with 1 entries (1 files):
- pharmaceutics-2029188-supplementary.xls
