# Supplementary material for: In Vivo Evaluation of the Efficacy of a Nisin–Biogel as a New Approach for Canine Periodontal Disease Control
Source: Pharmaceutics. 2022 Dec 4;14(12):2716. doi: 10.3390/pharmaceutics14122716 (PMC9787893; doi:10.3390/pharmaceutics14122716)
Supplement: Supplementary file 1 [file pharmaceutics-14-02716-s001.zip › pharmaceutics-2029188-supplementary.xls]

## Sheet: raw data
	Timepoint 0 - day 0																					Timepoint 90 - Day 90
	Animal Identification																					Animal Identification
	TC	TC	TC	TC	TC	TC	TC	TC	CG	CG	CG	TG	TG	CG	CG	CG	CG	CG	CG	CG		TC	TC	TC	TC	TC	TC	TC	TC	CG	CG	CG	TG	TG	CG	CG	CG	CG	CG	CG	CG
Parameter	1	3	9	10	11	12	13	14	18	19	20	22	23	27	28	31	33	34	35	37		1	3	9	10	11	12	13	14	18	19	20	22	23	27	28	31	33	34	35	37
White blood cells (x 103/μL)	14.1	17.4	11.9	16.1	12.2	15.2	12.1	13.4	11.2	10.1	11.4	8.2	15.1	12.9	9	8.7	6.9	12.7	13.4	10.1		13	12.1	7.5	5.4	16.3	14.0	18.9	18.2	10.6	7.6	11.5	7.6	16.8	11.4	8.1	14.3	7.7	5.9	9.9	6.4
Eosinophils %	2.7	9.8	5.2	6.3	3.9	4.7	12.1	2.5	2.1	5.7	2.7	3.6	5.9	4.9	1.6	7.3	1.2	5.2	5.5	3		1.3	2.3	3.3	8.7	1.6	5.0	2.5	4.4	6.3	2.7	1.3	4.3	2.2	1.4	3.1	8.1	2.5	1.4	6.0	4.3
Lymphocyte %	27.4	28	25.3	21	23.6	18.6	24.2	35.3	9.2	22.4	22.3	21.9	29.8	34.9	25.8	21.4	21	25.1	28.3	17.2		27.8	17.7	14.7	28.6	15.4	16.6	12.6	15.5	44.0	11.1	26.2	22.0	13.3	17.0	21.4	46.4	23.2	54.1	21.8	27.7
Monocytes %	4.5	5.4	6	4	4.1	4.3	5.7	8.8	6	6.1	6.9	4.6	4.8	6.6	8	5.5	6	4.2	4.7	4.4		6.7	6.4	3.2	3.9	3.2	6.7	4.1	4.9	9.3	4.1	4.3	3.7	2.7	2.9	4.3	8.0	3.5	7.0	4.6	4.3
Granulocytes %	68.1	66.6	68.7	75	72.3	77.1	70.1	55.9	64.8	71.5	70.8	73.5	65.4	58.5	66.2	73.1	73	70.7	67	78.4		65.5	75.9	82.1	67.5	81.4	76.7	83.3	79.6	46.7	84.8	69.5	74.3	84.0	80.1	74.3	45.6	73.3	38.9	73.6	68.0
Red Blood Cells (x 106/μL)	12.1	10.93	9.38	11.1	10.78	11.08	7.41	10.23	8.34	8.25	7.41	7.4	8.42	8.09	8.34	7.63	7.75	11.5	12.68	12.24		5.89	7.84	7.94	6.41	6.81	5.95	7.03	4.81	7.00	7.87	7.71	7.96	5.07	8.79	3.40	9.24	8.41	10.93	7.43	6.34
Hemoglobin (mmol/L)	297	281	221	265	265	287	173	244	188	209	172	176	189	201	182	177	185	282	297	294		126	187	182	113	168	94	106	71	107	135	194	161	97	195	49	140	177	152	169	138
Hematocrit %	94.9	88.5	73.9	84.4	83.5	88.5	55.9	76.4	61.7	64.9	54.7	56.6	61.5	63.5	58	57.9	59.5	91.1	95.7	94.1		40.8	58.2	55.1	37.1	49.9	30.2	37.3	34.5	32.7	41.5	61.3	53.0	32.6	64.8	36.6	49.8	59.2	46.2	52.9	44.3
Mean corpuscular volume (fL)	78.5	81	78.8	76.1	77.5	79.9	75.5	74.8	74	78.7	73.9	76.5	73.1	78.5	69.6	75.9	76.9	79.3	75.5	77.1		69.4	74.3	69.5	58.0	73.4	50.9	53.2	46.8	46.8	52.8	79.6	66.7	64.3	73.8	49.0	54.0	70.5	42.3	71.2	70.0
Mean corpuscular hemoglobin (fmol)	24.5	25.7	23.5	23.8	24.5	25.9	23.3	23.8	22.5	25.3	23.2	23.7	22.4	24.8	21.8	23.1	23.8	24.5	23.4	24		21.3	23.8	22.9	17.6	24.6	15.7	15.0	14.7	15.2	17.1	25.1	20.2	19.1	22.1	14.4	15.1	21.0	13.9	22.7	21.7
Mean corpuscular hemoglobin concentration (mmol/L)	312	317	299	313	317	324	309	318	304	322	314	310	307	316	313	305	310	309	310	312		308	321	330	304	336	311	284	315	327	325	316	303	297	300	295	281	298	329	319	311
Red blood cell distribution width %	15.1	15.8	15.2	15.3	15.1	15.2	14.7	14.9	14.9	14.8	14.9	15.1	14.8	15	15.5	15.3	15.1	15.6	15.8	16		15.5	12.7	12.8	15.3	12.0	14.8	18.7	18.0	16.7	17.0	14.1	15.1	16.4	15.5	15.7	15.8	14.7	14.8	14.5	15.2
Platelets (x 103/μL)	338	271	191	296	166	308	347	220	250	204	275	338	292	226	372	301	407	310	284	203		118	195	350	365	254	525	178	352	252	108	214	303	244	361	203	282	210	39	316	187
Mean Platelet Volume (fL)	9	9.3	9.5	8.8	10.7	10.1	9.4	9.3	9.7	9.8	9.9	8.8	8.7	10.3	9.2	9.7	8.2	9.8	10.1	8.7		9.5	9.3	9.3	9.9	8.1	11.6	10.6	10.4	8.9	11.0	8.2	7.6	8.3	8.0	11.5	11.2	9.8	7.3	9.1	9.7
Platelet Distribution Width (%)	16.3	16.9	16.6	16.7	16.9	16.7	15.7	16.6	16.1	16.3	15.8	16	16.4	15.9	15.9	16.4	15.6	16.6	16.3	16.8		16.	17.0	16.1	15.9	16.0	15.1	16.6	14.9	16.4	15.9	15.7	16.1	16.4	15.89	16.1	16.3	16.3	15.4	16.1	16.2
Platelet hematocrit (%)	0.304	0.252	0.181	0.26	0.177	0.311	0.326	0.204	0.242	0.199	0.272	0.297	0.254	0.232	0.342	0.291	0.333	0.303	0.289	0.176		0.34	0.181	0.32	0.361	0.205	0.609	0.188	0.366	0.046	0.118	0.175	0.230	0.202	0.288	0.23	0.315	0.205	0.028	0.287	0.181
Albumin (g/dL)	3.2	4.6	3.2	5.1	3	2.1	2.6	3.6	4.5	3.1	3.9	3.7	5.2	3.6	3.9	2.9	3.9	4.8	4.9	4.3		3.2	3.3	2.9	2.6	3.1	3.1	2.9	3.2	3.3	2.89	3.1	3.4	3	2.9	2.94	3.1	3.2	3.05	3.1	3.2
Alanine aminotransferase (UI/L)	69	80.1	89	21	67	72	84	80	27	63	78	55	27	59	48	48	54	68	74	78		56	37.5	54	55.1	56	61.2	48.5	78	49.3	79.2	80	61.1	45.8	38.8	58	64	57.2	61	65.7	78
Alkaline phosphatase (UI/L)	59	51	63	47	24	24	32	43	32	64	80.6	19	53	27	34.2	76	79	32	42	81		60	92	56	89	78.8	66	58.2	78.9	64	81.1	47	63	90	90.2	84.3	132	84.2	89	77	90
Creatinine (mg/dL)	1.09	0.68	0.97	0.97	0.84	0.6	1.13	1.23	1.17	0.6	1.12	1.07	1.53	1.34	1.26	1.32	1.18	0.8	0.93	1.1		0.98	1.02	1.32	1	1.2	1.17	0.89	1.4	1.13	0.78	0.84	1.2	1.46	0.97	1.01	0.92	1.22	1.14	0.93	1.45
Urea ( mg/dL)	30.1	18.2	17.2	16.1	11.5	18.4	21.2	22.4	24.6	14.4	18.9	17.2	18.2	15.8	15.4	22.2	23.7	22.7	25.8	14		18.1	31	17	22	22.1	28	32	18	21	20.9	30	33	29.7	18.7	17.9	17.2	28	27.1	25.4	20.4
Glucose (mg/dL)	131	91	138	82	118	109	121	115	80	93	112	89	102	85	40.3	91	78	81.8	80	131		121	115	145	90	93	102	99	156	110	112	95	120	121	114	137	90	115	98	132	120
	Legend: TG - treatment group; CG - control group; % - percentage.
